# Supplementary material for: Functional Dissection of the Chickpea (Cicer arietinum L.) Stay-Green Phenotype Associated with Molecular Variation at an Ortholog of Mendel’s I Gene for Cotyledon Color: Implications for Crop Production and Carotenoid Biofortification
Source: Int J Mol Sci. 2019 Nov 7;20(22):5562. doi: 10.3390/ijms20225562 (PMC6888616; doi:10.3390/ijms20225562)
Supplement: Supplementary file 1 [file ijms-20-05562-s001.zip › ijms-632989 sup/ijms-632989 sup.xlsx]

## Sheet: Supp Table S1 (allele-distribn)
Supplementary Table S1. List of genotypes used in this study. Use or results from various analyses perfomed are indicated in columns. "N.D". denotes "Not Determined".
seed source	type	genotype	aliases	pedigree of green-cotyledon selections	cotyledon color	Phenotype: Degreening in detached leaf assay	Phenotype: Degreening in on-plant foil wrap assay	Use in initial physiology studies	Use in later physiology studies	Genotype: designated allele	nature of nucleotide variation in CaStGR1		Tallies :
US-NPGS	germplasm	PI 450727	ICC 13077		green	Slow/Delayed	green	Yes		CaStGR1-1	1-bp " g " del in exon 1
US-NPGS	germplasm	PI 216026	ICC 14449		green	Slow/Delayed	N.D.			CaStGR1-1	1-bp " g " del in exon 1		type	count
US-NPGS	germplasm	PI 315813	ICC 08245		green	Slow/Delayed	green	Yes		CaStGR1-1	1-bp " g " del in exon 1		germplasm	34
US-NPGS	germplasm	PI 359561	ICC 17661		green	Slow/Delayed	green			CaStGR1-1	1-bp " g " del in exon 1		breeding line	15
US-NPGS	germplasm	PI 450725	ICC 13074		green	Slow/Delayed	green			CaStGR1-1	1-bp " g " del in exon 1		cultivar	4
US-NPGS	germplasm	PI 450748	ICC 18333		green	Slow/Delayed	green			CaStGR1-1	1-bp " g " del in exon 1		Total	53
US-NPGS	germplasm	PI 450765	ICC 13090		green	Slow/Delayed	N.D.			CaStGR1-1	1-bp " g " del in exon 1
ICRISAT	germplasm	ICC_16340	ICC 16340		green	N.D.	N.D.			CaStGR1-2	8-bp " ctaggttg " deletion in exon 2
ICRISAT	breeding line	ICC16340x060119 -102		ICC16340 x KAK2	green	N.D.	N.D.		Yes*	CaStGR1-2	8-bp " ctaggttg " deletion in exon 2		degreening	count
ICRISAT	breeding line	ICC16340x060119 -103		ICC16340 x KAK2	green	N.D.	N.D.		Yes*	CaStGR1-2	8-bp " ctaggttg " deletion in exon 2		Slow/Delayed	27
ICRISAT	breeding line	ICC16340x060119 -107		ICC16340 x KAK2	green	N.D.	N.D.		Yes*	N.D.	N.D.		Normal/ Rapid	4
ICRISAT	breeding line	ICC16340x060119 -113		ICC16340 x KAK2	green	N.D.	N.D.		Yes*	N.D.	N.D.		N.D.	22
ICRISAT	breeding line	ICC16340x060119 -116		ICC16340 x KAK2	green	N.D.	N.D.		Yes*	N.D.	N.D.		Total	53
ICRISAT	breeding line	ICC16340x060119 -123		ICC16340 x KAK2	green	N.D.	N.D.		Yes*	N.D.	N.D.
ICRISAT	breeding line	ICC16340x060121 -125		ICC16340 x JGK1	green	N.D.	N.D.		Yes*	CaStGR1-2	8-bp " ctaggttg " deletion in exon 2
ICRISAT	breeding line	ICC16340x060121 -128		ICC16340 x JGK1	green	N.D.	N.D.		Yes*	CaStGR1-2	8-bp " ctaggttg " deletion in exon 2
ICRISAT	breeding line	ICC16340x060121 -129		ICC16340 x JGK1	green	N.D.	N.D.		Yes*	N.D.	N.A.		cotyledon color	allele	nucleotide variantion in CaStGR1	# of genotypes	# cummulative
US-NPGS	germplasm	PI 315807	ICC 08242		green	Slow/Delayed	green			CaStGR1-3	1-bp " c " deletion in exon 2		green	CaStGR1-1	1-bp " g " del in exon 1	7	7
US-NPGS	germplasm	PI 315812	ICC 11911		green	Slow/Delayed	N.D.			CaStGR1-3	1-bp " c " deletion in exon 2		green	CaStGR1-2	8-bp " ctaggttg " deletion in exon 2	5	12
US-NPGS	germplasm	PI 359300	ICC 13044		green	Slow/Delayed	N.D.			CaStGR1-3	1-bp " c " deletion in exon 2		green	CaStGR1-3	1-bp " c " deletion in exon 2	10	22
US-NPGS	germplasm	PI 359521	ICC 17630		green	Slow/Delayed	green			CaStGR1-3	1-bp " c " deletion in exon 2		green	CaStGR1-4	1-bp " g " del in exon 4	6	28
US-NPGS	germplasm	PI 359857	ICC 06814		green	Slow/Delayed	green	Yes		CaStGR1-3	1-bp " c " deletion in exon 2		green	CaStGR1-5	entire gene deleted	11	39
US-NPGS	germplasm	PI 360697	ICC 18070		green	Slow/Delayed	green			CaStGR1-3	1-bp " c " deletion in exon 2		Yellow/Tan	CaStGR1 WT	Wild Type	6	45
US-NPGS	germplasm	PI 439826	ICC 04969		green	Slow/Delayed	green	Yes		CaStGR1-3	1-bp " c " deletion in exon 2			N.D.		8	53
US-NPGS	germplasm	PI 450746	ICC 18331		green	Slow/Delayed	green			CaStGR1-3	1-bp " c " deletion in exon 2				Total	53
US-NPGS	germplasm	PI 450857	ICC 18406		green	Slow/Delayed	green			CaStGR1-3	1-bp " c " deletion in exon 2
B. Taran	cultivar	CDC_Meadle			green	N.D.	N.D.			CaStGR1-3	1-bp " c " deletion in exon 2
US-NPGS	germplasm	PI 359555	ICC 01165		green	Slow/Delayed	green	Yes		CaStGR1-4	1-bp " g " del in exon 4
US-NPGS	germplasm	PI 359560	ICC 17660		green	Slow/Delayed	green	Yes		CaStGR1-4	1-bp " g " del in exon 4
US-NPGS	germplasm	PI 450763	ICC 13089		green	N.D.	green			CaStGR1-4	1-bp " g " del in exon 4
USDA-ARS	breeding line	CA_13900096_G		Sierra x PI 450763	green	N.D.	N.D.			N.D.	N.D.
USDA-ARS	breeding line	CA_13900097_G		Sierra x PI 450763	green	N.D.	N.D.			N.D.	N.D.
USDA-ARS	breeding line	CA_13900101_G		Sierra x PI 450763	green	N.D.	N.D.			CaStGR1-4	1-bp " g " del in exon 4
USDA-ARS	breeding line	CA_13900104_G		Sierra x PI 450763	green	N.D.	green			CaStGR1-4	1-bp " g " del in exon 4
USDA-ARS	breeding line	CA_13900107_G		Sierra x PI 450763	green	N.D.	green			N.D.	N.D.
USDA-ARS	breeding line	CA_13900134_G		Sierra x PI 450763	green	N.D.	green			CaStGR1-4	1-bp " g " del in exon 4
US-NPGS	germplasm	W6 25975	ICC 03230		green	Slow/Delayed	green			CaStGR1-5	entire gene deleted
US-NPGS	germplasm	PI 315806	ICC 17505		green	Slow/Delayed	green			CaStGR1-5	entire gene deleted
US-NPGS	germplasm	PI 315810	ICC 08243		green	Slow/Delayed	green	Yes		CaStGR1-5	entire gene deleted
US-NPGS	germplasm	PI 315811	ICC 08244		green	Slow/Delayed	green	Yes		CaStGR1-5	entire gene deleted
US-NPGS	germplasm	PI 359522	ICC 17631		green	Slow/Delayed	green			CaStGR1-5	entire gene deleted
US-NPGS	germplasm	PI 359562	ICC 17662		green	Slow/Delayed	green			CaStGR1-5	entire gene deleted
US-NPGS	germplasm	PI 359855	ICC 17735		green	Slow/Delayed	green			CaStGR1-5	entire gene deleted
US-NPGS	germplasm	PI 360348	ICC 13464		green	Slow/Delayed	green			CaStGR1-5	entire gene deleted
US-NPGS	germplasm	PI 450726	ICC 18313		green	Slow/Delayed	green			CaStGR1-5	entire gene deleted
US-NPGS	germplasm	PI 450664	ICC 18267		green	N.D.	green			CaStGR1-5	entire gene deleted
US-NPGS	germplasm	W6 17441	ICC 07537		green	N.D.	green			CaStGR1-5	entire gene deleted
US-NPGS	cultivar	ICCV_96029	ICCV 96029		Yellow/Tan	Normal/ Rapid	Yellow			CaStGR1 WT	"Wild Type"
US-NPGS	germplasm	RS 11			Yellow/Tan	Normal/ Rapid	N.D.			CaStGR1 WT	"Wild Type"
ICRISAT	cultivar	JGK1			Yellow/Tan	N.D.	Yellow		Yes	CaStGR1 WT	"Wild Type"
ICRISAT	cultivar	KAK2			Yellow/Tan	N.D.	Yellow		Yes	CaStGR1 WT	"Wild Type"
US-NPGS	germplasm	PI 359085	ICC 06426		Yellow/Tan	Normal/ Rapid	Yellow	Yes		CaStGR1 WT	"Wild Type"
US-NPGS	germplasm	PI 359087	ICC 17531		Yellow/Tan	Normal/ Rapid	Yellow	Yes		CaStGR1 WT	"Wild Type"
Note: * indicates please look at supplemetary table 3 (Header; used in experiment number)

## Sheet: Supp Table S2 (oligos+purpose)
Supplementary Table S2. List of oligonucleotides (primers) used, their sequences, and purpose used for.
OligoName	Sequence(5'to3')	UsedFor
StGR_COS_F1	ccaggcacATGGATACTCTAA	amplification of Chickpea ortholog + Sanger sequencing
StGR_COS_F2	caggcacATGGATACTCTAAC	amplification of Chickpea ortholog + Sanger sequencing
StGR_COS_R1	AGTTACTATGTTGGGTTCCAAT	amplification of Chickpea ortholog + Sanger sequencing
StGR_COS_R2	tgtgtTTACAAGTTACTATGTTGG	amplification of Chickpea ortholog + Sanger sequencing
StGR_COS_R3	ggtttcgtgtgtTTACAAGTTAC	amplification of Chickpea ortholog + Sanger sequencing
StGR_COS_R4	agggtttcgtgtgtTTACAAG	amplification of Chickpea ortholog + Sanger sequencing
StGR_Ca_intF	TGCAGGGATGGTACAATAGAT	amplification of Chickpea ortholog + Sanger sequencing
StGR_Ca_intR	acCACAGGTAACTCTTTGCAG	amplification of Chickpea ortholog + Sanger sequencing
5StGr_orf_F1	caactccaaatatggctgaa	PCR in region flanking CaStGR1 gene
5StGr_orf_F2	acaacacaaaactccgaaaa	PCR in region flanking CaStGR1 gene
5StGr_orf_R1	TGTTGAGGAGAAAACAGAGG	PCR in region flanking CaStGR1 gene
5StGr_orf_R2	ATCCGTCTCCTATGTGGAAA	PCR in region flanking CaStGR1 gene
3StGr_cyC_F1	CGTGGTCACATGAAGTTCC	PCR in region flanking CaStGR1 gene
3StGr_cyC_F2	AATTGATGGGATTGGAACC	PCR in region flanking CaStGR1 gene
3StGr_cyC_R1	TCCTTACTCCCCATTCAAAC	PCR in region flanking CaStGR1 gene
3StGr_cyC_R2	CTTGCCCGAGCATCTACTAT	PCR in region flanking CaStGR1 gene
Ca8_02400as_F1	CACTATACATTTTTCTTTGGATTTC	Large deletion Gap-spanning PCR
Ca8_02400as_F2	CAGTCTGGAGCTACCACTAATAGAT	Large deletion Gap-spanning PCR
Ca8_02400as_F3	CGAATAGTTAAAACCGTAActgaat	Large deletion Gap-spanning PCR
Ca8_02400as_F4	AATTCCTTGAAATTACCAGTCATAA	Large deletion Gap-spanning PCR
Ca8_02398_R1	AGCATCTACTATCAGTGTCTCTTTC	Large deletion Gap-spanning PCR
Ca8_02398_R2	GTACAGTCTCTCCAAAATCTTCTTC	Large deletion Gap-spanning PCR
Ca8_02398_R3	GCATATCAAACTTTGGTGTATAGAG	Large deletion Gap-spanning PCR
Ca8_02398_R4	CCATGATATGAACATTAGTCTTTTG	Large deletion Gap-spanning PCR
Primer_AlleleFAM	GGAATCTTTGAATGAAAATACACCC	KASP genotyping for Cari_StGR_4_1bpEx4
Primer_AlleleHEX	CTGGAATCTTTGAATGAAAATACACCA	KASP genotyping for Cari_StGR_4_1bpEx4
Primer_Common	CCCGGAATTACAGGAAGCATTGGTT	KASP genotyping for Cari_StGR_4_1bpEx4

## Sheet: Supp Table S3 (genoty-expts)
Supplementary Table S3: Details of genotypes used for the different experiments.
Sl.No	Genotype	Parantage	StGR1 allel present	Phenotype description seed/leaflet	Used in experiment no.	Seed type
1	ICC 08243	Genebank accession	0 (entire gene) or CaStGR1-5	Green seed	1a	Desi
2	ICC 08244	Genebank accession	0 (entire gene) or CaStGR1-5	Green seed	1a, 2a and 3a	Desi
3	ICC 13464	Genebank accession	0 (entire gene) or CaStGR1-5	Almost fully green seed	1a	Desi
4	ICC 17505	Genebank accession	0 (entire gene) or CaStGR1-5	Green seed	1a, 1b and 3a	Desi
5	ICC 17631	Genebank accession	0 (entire gene) or CaStGR1-5	Green seed	1a	Desi
6	ICC 17662	Genebank accession	0 (entire gene) or CaStGR1-5	Green seed	1a	Desi
7	ICC 17735	Genebank accession	0 (entire gene) or CaStGR1-5	Almost fully green seed	1a	Desi
8	ICC 18313	Genebank accession	0 (entire gene) or CaStGR1-5	Green seed	1a	Desi
9	ICC 08245	Genebank accession	1 (exon1) or CaStGR1-1	Green seed	1a, 2a and 3a	Desi
10	ICC 13074	Genebank accession	1 (exon1) or CaStGR1-1	Green most leaflet, but for 1 leaflet that is fully yellow but for its tip	1a	Desi
11	ICC 13077	Genebank accession	1 (exon1) or CaStGR1-1	Green seed	1a	Desi
12	ICC 13090	Genebank accession	1 (exon1) or CaStGR1-1	1 leaf fully green, outer half of 3 leaflets on other leaf yellowing	1a	Desi
13	ICC 17661	Genebank accession	1 (exon1) or CaStGR1-1	Green seed	1a, 1b and 3a	Desi
14	ICC 18333	Genebank accession	1 (exon1) or CaStGR1-1	Green seed	1a	Desi
15	ICC 04969	Genebank accession	2 (exon2) or CaStGR1-2	Green seed	1a, 2a and 3a	Desi
16	ICC 06814	Genebank accession	2 (exon2) or CaStGR1-2	Almost fully green seed	1a, 1b and 3a	Desi
17	ICC 08242	Genebank accession	2 (exon2) or CaStGR1-2	Green seed	1a	Desi
18	ICC 11911	Genebank accession	2 (exon2) or CaStGR1-2	-NE-	1a	Desi
19	ICC 17630	Genebank accession	2 (exon2) or CaStGR1-2	Green seed	1a	Desi
20	ICC 18070	Genebank accession	2 (exon2) or CaStGR1-2	Green seed	1a	Desi
21	ICC 18331	Genebank accession	2 (exon2) or CaStGR1-2	Almost fully green seed	1a	Desi
22	ICC 18406	Genebank accession	2 (exon2) or CaStGR1-2	Green seed	1a	Desi
23	ICC 01165	Genebank accession	3 (exon3) or CaStGR1-3	Green seed	1a, 2a and 3a	Desi
24	ICC 17660	Genebank accession	3 (exon3) or CaStGR1-3	Green seed	1a, 1b and 3a	Desi
25	ICC 06426	Genebank accession	WT (G,C,G) or CaStGR1-WT	Yellow, all leaflets on one leaf, gradient in another	1a, 1b and 3a	Desi
26	ICC 17531	Genebank accession	WT (G,C,G) or CaStGR1-WT	Semi green/yellow most leaflets	1a, 2a and 3a	Desi
27	ICC 13081	Genebank accession	-NE-	Mix of green and yellowing leaflets	1a	Desi
28	ICC 13089	Genebank accession	4 (exon4) or CaStGR1-4	Green seed	1a	Desi
29	ICC 14449	Genebank accession	1 (exon1) or CaStGR1-1	Yellow, all leaflets on one leaf, gradient in another	1a	Desi
30	ICC 13044	Genebank accession	2 (exon2) or CaStGR1-2	Yellow all leaflets fully, midrib green	1a	Desi
31	ICC 07537	Genebank accession	0 (entire gene) or CaStGR1-5	Green seed	1a	Desi
32	ICC 18267	Genebank accession	0 (entire gene) or CaStGR1-5	Almost fully green seed	1a	Desi
33	ICC 19210	Genebank accession	-NE-	1 leaf uniformly semi green/yello, mix of leaflets on other leaf	1a	Desi
34	ICC 03230	Genebank accession	0 (entire gene) or CaStGR1-5	-NE-	1a	Desi
35	ICC 05727	Genebank accession	# WT (G,C,G) or CaStGR1-WT	Yellow, all leaflets on one leaf, gradient in another	1a, 2a and 3a	Desi
36	ICC 08504	Genebank accession	# WT (G,C,G) or CaStGR1-WT	Yellow all leaflets fully, midrib green	1a, 1b and 3a	Desi
37	ICC 17400	Genebank accession	# WT (G,C,G) or CaStGR1-WT	Uniformly semi yellow/green leaflets on both leaves	1a	Desi
38	ICC 18638	Genebank accession	# WT (G,C,G) or CaStGR1-WT	Yellow all leaflets fully, midrib green	1a	Desi
39	ICC 19596	Genebank accession	# WT (G,C,G) or CaStGR1-WT	Yellow all leaflets fully, midrib green	1a	Desi
40	ICC 16340	Genebank accession	2 (exon2) or CaStGR-2	Green seed	1b, 1c, 2b, 2c, 3b, 3c, 4, and 5	Desi
41	JGK1	Elite cultivar	# WT (G,C,G) or CaStGR1-WT	Yellow	1b, 1c, 2b, 2c, 3b, 3c, 4, and 5	Kabouli
42	KAK2	Elite cultivar	# WT (G,C,G) or CaStGR1-WT	Yellow	1b, 1c, 2b, 2c, 3b, 3c, 4, and 5	Kabouli
43	ICCX-060119-101	ICC 16340 x KAK2 (Breeding line)	CaStGR1-2 x CaStGR1-WT	Green seed	3c and 4	Desi
44	ICCX-060119-102	ICC 16340 x KAK2 (Breeding line)	CaStGR1-2 x CaStGR1-WT	Green seed	3c and 4	Desi
45	ICCX-060119-103	ICC 16340 x KAK2 (Breeding line)	CaStGR1-2 x CaStGR1-WT	Green seed	3c and 4	Desi
46	ICCX-060119-104	ICC 16340 x KAK2 (Breeding line)	CaStGR1-2 x CaStGR1-WT	Green seed	3c, 4 and 5	Desi
47	ICCX-060119-105	ICC 16340 x KAK2 (Breeding line)	CaStGR1-2 x CaStGR1-WT	Green seed	3b	Desi
48	ICCX-060119-106	ICC 16340 x KAK2 (Breeding line)	CaStGR1-2 x CaStGR1-WT	Green seed	3c and 4	Desi
49	ICCX-060119-107	ICC 16340 x KAK2 (Breeding line)	CaStGR1-2 x CaStGR1-WT	Green seed	1c, 2b, 2c, 3b, 3c and 5	Desi
50	ICCX-060119-108	ICC 16340 x KAK2 (Breeding line)	CaStGR1-2 x CaStGR1-WT	Green seed	3c and 4	Desi
51	ICCX-060119-109	ICC 16340 x KAK2 (Breeding line)	CaStGR1-2 x CaStGR1-WT	Green seed	3c and 4	Desi
53	ICCX-060119-111	ICC 16340 x KAK2 (Breeding line)	CaStGR1-2 x CaStGR1-WT	Green seed	3c and 4	Desi
55	ICCX-060119-113	ICC 16340 x KAK2 (Breeding line)	CaStGR1-2 x CaStGR1-WT	Green seed	1c, 2b, 2c, 3b and 5	Desi
56	ICCX-060119-114	ICC 16340 x KAK2 (Breeding line)	CaStGR1-2 x CaStGR1-WT	Green seed	3c and 4	Desi
57	ICCX-060119-115	ICC 16340 x KAK2 (Breeding line)	CaStGR1-2 x CaStGR1-WT	Green seed	3c and 4	Desi
58	ICCX-060119-116	ICC 16340 x KAK2 (Breeding line)	CaStGR1-2 x CaStGR1-WT	Green seed	1c, 2b, 2c, 3b and 5	Desi
59	ICCX-060119-117	ICC 16340 x KAK2 (Breeding line)	CaStGR1-2 x CaStGR1-WT	Green seed	3b	Desi
60	ICCX-060119-118	ICC 16340 x KAK2 (Breeding line)	CaStGR1-2 x CaStGR1-WT	Green seed	3b and 5	Desi
61	ICCX-060119-119	ICC 16340 x KAK2 (Breeding line)	CaStGR1-2 x CaStGR1-WT	Green seed	3c, 4 and 5	Desi
63	ICCX-060119-121	ICC 16340 x KAK2 (Breeding line)	CaStGR1-2 x CaStGR1-WT	Green seed	3c and 4	Desi
64	ICCX-060119-122	ICC 16340 x KAK2 (Breeding line)	CaStGR1-2 x CaStGR1-WT	Green seed	3c and 4	Desi
65	ICCX-060119-123	ICC 16340 x KAK2 (Breeding line)	CaStGR1-2 x CaStGR1-WT	Green seed	1c, 2b, 2c, 3b and 5	Desi
66	ICCX-060121-124	ICC 16340 x JGK1 (Breeding line)	CaStGR1-2 x CaStGR1-WT	Green seed	3c, 4 and 5	Desi
67	ICCX-060121-125	ICC 16340 x JGK1 (Breeding line)	CaStGR1-2 x CaStGR1-WT	Green seed	1c, 2b, 2c, 3b, 3c, 4 and 5	Desi
68	ICCX-060121-126	ICC 16340 x JGK1 (Breeding line)	CaStGR1-2 x CaStGR1-WT	Green seed	3b, 3c, 4 and 5	Desi
69	ICCX-060121-127	ICC 16340 x JGK1 (Breeding line)	CaStGR1-2 x CaStGR1-WT	Green seed	3b, 3c, 4 and 5	Desi
70	ICCX-060121-128	ICC 16340 x JGK1 (Breeding line)	CaStGR1-2 x CaStGR1-WT	Green seed	1c, 2b, 2c, 3b, 3c, 4 and 5	Desi
71	ICCX-060121-129	ICC 16340 x JGK1 (Breeding line)	CaStGR1-2 x CaStGR1-WT	Green seed	1c, 2b, 2c, 3b, 3c, 4 and 5	Desi
		Note: NE-Not estimated

## Sheet: Supp Table S4 (OverviewOfExpts)
Supplementary Table S4: Overview of experiments conducted
experimental setup	No of Expt.	Duration of expt.	Plant material	Treatments (WW/WS)	Prevailing weather conditions (VPD;kPa)	Traits measured/derived from the experiment
Pot culture setup for dry-down experiment in glasshouse	Expt. 1a	17-10-2015 to 18-01-2016	Staygreen chickpea germplasm materials (different StGR-alleles)	WW, reps	0.4-2.50 kPa	leaf Senescence
	Expt. 1b	20-01-2016 to 13-02-2016	Staygreen chickpea germplasm materials (different StGR-alleles)	5 replications / genotype / treatment	0.5-2.45 kPa	Daily transpiration, NTR, FTSW and NTR vs. FTSW throshold pint (Break point) and leaf pigments (Chlorophyll_a and Chlorophyll_b, Total carotenoids, Ratio between Chlorophyll a and Chlorphyll b).
	Expt.1c	28-09-2017 to 14-11-2017	Staygreen donor parent and recurrent parent (non-stay-green with high yielding cultuvars) and selected introgression progenies from different background (JGK-1 and KAK-2)	5 WW replications/ genotype	0.5-2.65 kPa	Daily transpiration, NTR, FTSW and NTR vs. FTSW throshold pint (Break point) and leaf pigments (Chlorophyll_a and Chlorophyll_b, Total carotenoids, Ratio between Chlorophyll a and Chlorphyll b).
				7WS replications / genoptype
Pot culture setup for Transpiration response to VPD in outdoor and growth chamber	Expt. 2a	20-01-2016 to 28-02-2016	Staygreen chickpea germplasm materials (different StGR-alleles)	5 replications / genotype / treatment	1-4.2 kPa	Hourly transpiration, Leaf area, SLW,Transpiration rate, VPD, TR vs.VPD restriction point (Break point), slope 1 and slope 2
	Expt. 2b	28-09-2017 to 27-10-2017	Staygreen donor parent and recurrent parent (non-stay-green with high yielding cultivars) and selected introgression progenies from different background (JGK-1 and KAK-2) are tested in outdoor	8 replications / genotype	0.4-2.85 kPa	Hourly transpiration on outdoor, Leaf area, Transpiration rate and VPD
	Expt. 2c	28-09-2017 to 30-1-2016	Staygreen donor parent and recurrent parent (non-stay-green with high yielding cultivars) and selected introgression progenies from different background (JGK-1 and KAK-2) are tested in growth chamber	8 replications / genotype	1.2-4.6 kPa	Hourly transpiration on growth chamber, Leaf area, SLW, Transpiration rate, VPD, TR vs.VPD restriction point (Break point), slope 1 and slope 2
Lysimetric facility	Expt. 3a	21-11-2015 to 15-02-2016	Staygreen chickpea germplasm materials (different StGR-alleles)	4 replications / genotype / treatment	0.6-2.85 kPa	Weekly transpiration, agronomical traits (TotT, SBM, PWT, PNO,SNO, SW, TE, WUE, DFL_L and DM_L) and grain pigments (Chlorophyll_a and Chlorophyll_b, Total carotenoids, Ratio between Chlorophyll a and Chlorphyll b).
	Expt. 3b	13-12-2016 to 20-03-2017	Staygreen donor parent and recurrent parent (non-stay-green with high yielding cultivars) and selected introgression progenies from different background (JGK-1 and KAK-2) are tested in glass house (indoor)	5 replications / genotype / treatment	0.3-2.9 kPa	Weekly transpiration, agronomical traits (TotT, SBM, PWT, PNO,SNO, SW, TE, WUE, DFL_L and DM_L) and grain pigments (Chlorophyll_a and Chlorophyll_b, Total carotenoids, Ratio between Chlorophyll a and Chlorphyll b).
	Expt. 3c	23-11-2017 to 2-03-2017	Staygreen donor parent and recurrent parent (non-stay-green with high yielding cultivars) and selected introgression progenies from different background (JGK-1 and KAK-2) are tested in outdoor (Rain-out shelter)	4replications / genotype / treatment	0.25-3.2 kPa	Weekly transpiration, agronomical traits (TotT, SBM, PWT, PNO,SNO, SW, TE, WUE, DFL_L and DM_L) and grain pigments (Chlorophyll_a and Chlorophyll_b, Total carotenoids, Ratio between Chlorophyll a and Chlorphyll b).
Leasy-Scan facility	Expt. 4	16-08-2017 to 15-09-2017	Staygreen donor parent and recurrent parent (non-stay-green with high yielding cultivars) and selected introgression progenies from different background (JGK-1 and KAK-2)	4 replications / genotype	0.3-2.8kPa	Canopy development related traits (digital biomass and its growth rate) on daily basis
Field	Expt. 5	16-11-2017 to 28-02-2018	Staygreen donor parent and recurrent parent (non-stay-green with high yielding cultivars) and selected introgression progenies from different background (JGK-1 and KAK-2)	3 replications / genotype / treatment	0.3-4.4 kPa	Phenology & yield and related traits (SBM_F, SY_F, 100_SWT, SNO_F, HI, 50%DFL and DM_F )
Foot notes: NTR-Normalised transpiration ratio; FTSW-Fraction of transpirable soil water; NTR vs. FTSW throshold pint (Break point)-Breakpoints are derived from segmental regression analysis; VPD-Vapour Pressure Deficit, TR vs.VPD restriction point (Break point)-Breakpoints are derived from segmental regression analysis; Slope1 (TR vs.VPD relationship before transpiration restriction) and Slope 2…
